# Supplementary material for: Global research trends of steroid-induced osteonecrosis of the femoral head: A 30-year bibliometric analysis
Source: Front Endocrinol (Lausanne). 2022 Oct 17;13:1027603. doi: 10.3389/fendo.2022.1027603 (PMC9618610; doi:10.3389/fendo.2022.1027603)
Supplement: Supplementary file 1 [file Table_1.xlsx]

## Sheet: 1992-2021
Web of Science categories	Record number	The percentage of 780(%)
Orthopedics	181	23.205
Medicine Research Experimental	146	18.718
Biochemistry Molecular Biology	70	8.974
Cell Biology	70	8.974
Surgery	69	8.846
Rheumatology	63	8.077
Endocrinology Metabolism	53	6.795
Oncology	52	6.667
Pharmacology Pharmacy	51	6.538
Medicine General Internal	38	4.872
Genetics Heredity	30	3.846
Multidisciplinary Sciences	30	3.846
Biotechnology Applied Microbiology	29	3.718
Pathology	28	3.59
Cell Tissue Engineering	25	3.205
Biology	22	2.821
Biophysics	18	2.308
Engineering Biomedical	18	2.308
Immunology	15	1.923
Materials Science Biomaterials	13	1.667
Hematology	11	1.41
Radiology Nuclear Medicine Medical Imaging	11	1.41
Integrative Complementary Medicine	10	1.282
Physiology	9	1.154
Chemistry Medicinal	7	0.897
Toxicology	6	0.769
Transplantation	6	0.769
Chemistry Applied	5	0.641
Developmental Biology	5	0.641
Polymer Science	5	0.641
Sport Sciences	5	0.641
Nanoscience Nanotechnology	4	0.513
Urology Nephrology	4	0.513
Veterinary Sciences	4	0.513
Chemistry Multidisciplinary	3	0.385
Critical Care Medicine	3	0.385
Dermatology	3	0.385
Emergency Medicine	3	0.385
Microscopy	3	0.385
Pediatrics	3	0.385
Agriculture Dairy Animal Science	2	0.256
Allergy	2	0.256
Biochemical Research Methods	2	0.256
Chemistry Organic	2	0.256
Clinical Neurology	2	0.256
Environmental Sciences	2	0.256
Geriatrics Gerontology	2	0.256
Microbiology	2	0.256
Peripheral Vascular Disease	2	0.256
Public Environmental Occupational Health	2	0.256
Rehabilitation	2	0.256
Acoustics	1	0.128
Agronomy	1	0.128
Chemistry Analytical	1	0.128
Chemistry Physical	1	0.128
Engineering Chemical	1	0.128
Engineering Mechanical	1	0.128
Food Science Technology	1	0.128
Health Care Sciences Services	1	0.128
Infectious Diseases	1	0.128
Materials Science Multidisciplinary	1	0.128
Mathematical Computational Biology	1	0.128
Mechanics	1	0.128
Medical Laboratory Technology	1	0.128
Nutrition Dietetics	1	0.128
Ophthalmology	1	0.128
Otorhinolaryngology	1	0.128
Physics Applied	1	0.128
Physics Atomic Molecular Chemical	1	0.128
Plant Sciences	1	0.128
Respiratory System	1	0.128
Spectroscopy	1	0.128
Thermodynamics	1	0.128
Water Resources	1	0.128
Zoology	1	0.128

## Sheet: 1992-2001
Categories	Records	Percentage
Orthopedics	17	0.5
Surgery	13	0.38235
Rheumatology	4	0.11765
Endocrinology Metabolism	3	0.08824
Medicine General Internal	3	0.08824
Oncology	2	0.05882
Cell Biology	1	0.02941
Hematology	1	0.02941
Immunology	1	0.02941
Medicine Research Experimental	1	0.02941
Pharmacology Pharmacy	1	0.02941
Radiology Nuclear Medicine Medical Imaging	1	0.02941
Respiratory System	1	0.02941
Toxicology	1	0.02941
Urology Nephrology	1	0.02941

## Sheet: 2002-2011
Categories	Records	Percentage
Orthopedics	56	0.36129
Rheumatology	29	0.1871
Surgery	27	0.17419
Endocrinology Metabolism	14	0.09032
Medicine Research Experimental	11	0.07097
Pathology	8	0.05161
Pharmacology Pharmacy	8	0.05161
Medicine General Internal	7	0.04516
Biochemistry Molecular Biology	6	0.03871
Hematology	5	0.03226
Immunology	5	0.03226
Oncology	4	0.02581
Radiology Nuclear Medicine Medical Imaging	4	0.02581
Biotechnology Applied Microbiology	3	0.01935
Cell Biology	3	0.01935
Multidisciplinary Sciences	3	0.01935
Transplantation	3	0.01935
Allergy	2	0.0129
Chemistry Medicinal	2	0.0129
Dermatology	2	0.0129
Integrative Complementary Medicine	2	0.0129
Peripheral Vascular Disease	2	0.0129
Urology Nephrology	2	0.0129
Biochemical Research Methods	1	0.00645
Biology	1	0.00645

## Sheet: 2012-2021
Categories	Records	Percentage
Medicine Research Experimental	134	0.22673
Orthopedics	108	0.18274
Cell Biology	66	0.11168
Biochemistry Molecular Biology	64	0.10829
Oncology	46	0.07783
Pharmacology Pharmacy	42	0.07107
Endocrinology Metabolism	36	0.06091
Rheumatology	30	0.05076
Genetics Heredity	29	0.04907
Surgery	29	0.04907
Medicine General Internal	28	0.04738
Multidisciplinary Sciences	27	0.04569
Biotechnology Applied Microbiology	26	0.04399
Cell Tissue Engineering	24	0.04061
Biology	21	0.03553
Pathology	20	0.03384
Biophysics	17	0.02876
Engineering Biomedical	17	0.02876
Materials Science Biomaterials	13	0.022
Immunology	9	0.01523
Physiology	9	0.01523
Integrative Complementary Medicine	8	0.01354
Radiology Nuclear Medicine Medical Imaging	6	0.01015
Chemistry Applied	5	0.00846
Chemistry Medicinal	5	0.00846
